# Supplementary material for: 6-Methyl­pyridin-2-amine
Source: Acta Crystallogr Sect E Struct Rep Online. 2012 Nov 28;68(Pt 12):o3466. doi: 10.1107/S1600536812047800 (PMC3589040; doi:10.1107/S1600536812047800)
Supplement: Supplementary file 1 [file e-68-o3466-sup1.cif]

##############################################################################
#                                                                            #
# This CIF contains the data in a paper accepted for publication in          #
# Acta Crystallographica Section E. It conforms to the requirements of       #
# Notes for Authors for Acta Crystallographica Section E, and has been       #
# peer reviewed under the auspices of the IUCr Commission on Journals.       #
#                                                                            #
# Full details of the Crystallographic Information File format               #
# are given in the paper "The Crystallographic Information File (CIF):       #
# a New Standard Archive File for Crystallography" by S. R. Hall, F. H.      #
# Allen and I. D. Brown [Acta Cryst. (1991), A47, 655-685].                  #
#                                                                            #
# The current version of the core CIF dictionary is obtainable from          #
# ftp://ftp.iucr.org/pub/cif_core.dic.                                       #
#                                                                            #
# Software is freely available for graphical display of the structure(s)     #
# in this CIF. For information consult the CIF software page                 #
# http://www.iucr.org/resources/cif/software.                                #
#                                                                            #
# This file may be used for bona fide research purposes within the           #
# scientific community so long as proper attribution is given to the journal # 
# article from which it was obtained.                                        #
#                                                                            #
##############################################################################
data_global
_audit_creation_method     'from SHELXL97 CIF and IUCr SHELXL97-template'
_journal_date_recd_electronic     2012-11-16
_journal_date_accepted     2012-11-21
_journal_name_full     'Acta Crystallographica, Section E'
_journal_year     2012
_journal_volume     68
_journal_issue     12
_journal_page_first     o3466
_journal_page_last     o3466
_journal_paper_category     QO
_journal_paper_doi     10.1107/S1600536812047800
_journal_coeditor_code     CV5366
_publ_contact_author_name     'Sergiu Draguta'
_publ_contact_author_address
;
D.Ghitu Institute of Electronic Engineering and Nanotechnologies,
3/3 Academiei str., MD-2028, Chisinau, Republica Moldova
;
_publ_contact_author_email     'sergiudraguta@gmail.com'
_publ_contact_author_fax     '+373-22-72-70-88'
_publ_contact_author_phone     '+373-22-73-70-92'
_publ_section_title
;
6-Methylpyridin-2-amine
;
loop_
    _publ_author_name
    _publ_author_footnote
    _publ_author_address
    'Sergiu Draguta' .
;
D. Ghitu Institute of Electronic Engineering and Nanotechnologies,
3/3 Academy str., MD-2028, Chisinau, Republic of Moldova
;
    'Victor N. Khrustalev' .
;
X-Ray Structural Centre,
A.N. Nesmeyanov Institute of Organoelement Compounds,
Russian Academy of Sciences,
28 Vavilov St, B-334, Moscow 119991, Russian Federation
;
    'Sandhu, Bhupinder' .
;
Department of Chemistry & Biology, New Mexico Highlands University,
803 University Avenue, Las Vegas, NM 87701, USA
;
    'Mikhail Yu. Antipin' .
;
Department of Chemistry & Biology, New Mexico Highlands University,
803 University Avenue, Las mVegas, NM 87701, USA
;
    'Tatiana V. Timofeeva' .
;
Department of Chemistry & Biology, New Mexico Highlands University,
803 University Avenue, Las Vegas, NM 87701, USA
;
data_I
_audit_creation_method     SHELXL-97
_chemical_name_systematic
;
6-Methylpyridin-2-amine
;
_chemical_name_common     ?
_chemical_formula_moiety     'C6 H8 N2'
_chemical_formula_sum     'C6 H8 N2'
_chemical_formula_iupac     'C6 H8 N2'
_chemical_formula_weight     108.14
_chemical_melting_point     ?
_symmetry_cell_setting     monoclinic
_symmetry_space_group_name_H-M     'P 21/c'
_symmetry_space_group_name_Hall     '-P 2ybc'
loop_
    _symmetry_equiv_pos_as_xyz
    'x, y, z'
    '-x, y+1/2, -z+1/2'
    '-x, -y, -z'
    'x, -y-1/2, z-1/2'
_cell_length_a     9.1006(11)
_cell_length_b     6.2458(8)
_cell_length_c     10.5598(13)
_cell_angle_alpha     90.00
_cell_angle_beta     100.952(2)
_cell_angle_gamma     90.00
_cell_volume     589.29(13)
_cell_formula_units_Z     4
_cell_measurement_reflns_used     2436
_cell_measurement_theta_min     2.28
_cell_measurement_theta_max     30.02
_cell_measurement_temperature     296(2)
_exptl_crystal_description     prism
_exptl_crystal_colour     colourless
_exptl_crystal_size_max     0.30
_exptl_crystal_size_mid     0.25
_exptl_crystal_size_min     0.20
_exptl_crystal_density_diffrn     1.219
_exptl_crystal_density_meas     ?
_exptl_crystal_density_method     'not measured'
_exptl_crystal_F_000     232
_exptl_absorpt_coefficient_mu     0.077
_exptl_absorpt_correction_type     multi-scan
_exptl_absorpt_process_details     '(<i>SADABS</i>; Sheldrick, 2003)'
_exptl_absorpt_correction_T_min     0.977
_exptl_absorpt_correction_T_max     0.985
_exptl_special_details     ?
_diffrn_ambient_temperature     296(2)
_diffrn_radiation_type     MoK\a
_diffrn_radiation_wavelength     0.71073
_diffrn_radiation_source     'fine-focus sealed tube'
_diffrn_radiation_monochromator     graphite
_diffrn_measurement_device_type     'Bruker APEXII CCD'
_diffrn_measurement_method     '\f and \w scans'
_diffrn_detector_area_resol_mean     ?
_diffrn_reflns_number     5852
_diffrn_reflns_av_R_equivalents     0.0302
_diffrn_reflns_av_sigmaI/netI     0.0235
_diffrn_reflns_theta_min     2.28
_diffrn_reflns_theta_max     27.99
_diffrn_reflns_theta_full     27.99
_diffrn_measured_fraction_theta_max     1.000
_diffrn_measured_fraction_theta_full     1.000
_diffrn_reflns_limit_h_min     -12
_diffrn_reflns_limit_h_max     12
_diffrn_reflns_limit_k_min     -8
_diffrn_reflns_limit_k_max     8
_diffrn_reflns_limit_l_min     -13
_diffrn_reflns_limit_l_max     13
_refine_special_details
;
Refinement of <i>F</i>^2^ against ALL reflections. The weighted <i>R</i>-factor
<i>wR</i> and goodness of fit <i>S</i> are based on <i>F</i>^2^, conventional
<i>R</i>-factors <i>R</i> are based on <i>F</i>, with <i>F</i> set to zero for
negative <i>F</i>^2^. The threshold expression of <i>F</i>^2^ >
\s(<i>F</i>^2^) is used only for calculating <i>R</i>-factors(gt) <i>etc</i>.
and is not relevant to the choice of reflections for refinement.
<i>R</i>-factors based on <i>F</i>^2^ are statistically about twice as large
as those based on <i>F</i>, and <i>R</i>- factors based on ALL data will be
even larger.
;
_reflns_number_total     1420
_reflns_number_gt     1196
_reflns_threshold_expression     I>2\s(I)
_refine_ls_structure_factor_coef     Fsqd
_refine_ls_matrix_type     full
_refine_ls_R_factor_all     0.0502
_refine_ls_R_factor_gt     0.0431
_refine_ls_wR_factor_gt     0.1242
_refine_ls_wR_factor_ref     0.1300
_refine_ls_goodness_of_fit_ref     1.003
_refine_ls_restrained_S_all     1.003
_refine_ls_number_reflns     1420
_refine_ls_number_parameters     82
_refine_ls_number_restraints     0
_refine_ls_hydrogen_treatment     mixed
_refine_ls_weighting_scheme     calc
_refine_ls_weighting_details
           'calc w=1/[\s^2^(Fo^2^)+(0.082P)^2^+0.126P] where P=(Fo^2^+2Fc^2^)/3'
_atom_sites_solution_hydrogens     difmap
_atom_sites_solution_primary     direct
_atom_sites_solution_secondary     difmap
_refine_ls_shift/su_max     0.000
_refine_ls_shift/su_mean     0.000
_refine_diff_density_max     0.318
_refine_diff_density_min     -0.163
_refine_ls_extinction_method     none
_refine_ls_extinction_coef     ?
loop_
    _atom_type_symbol
    _atom_type_description
    _atom_type_scat_dispersion_real
    _atom_type_scat_dispersion_imag
    _atom_type_scat_source
    'C' 'C' 0.0033 0.0016
                         'International Tables Vol C Tables 4.2.6.8 and 6.1.1.4'
    'H' 'H' 0.0000 0.0000
                         'International Tables Vol C Tables 4.2.6.8 and 6.1.1.4'
    'N' 'N' 0.0061 0.0033
                         'International Tables Vol C Tables 4.2.6.8 and 6.1.1.4'
_computing_data_collection     '<i>APEX2</i> (Bruker, 2005)'
_computing_cell_refinement     '<i>SAINT</i> (Bruker, 2001)'
_computing_data_reduction     '<i>SAINT</i> (Bruker, 2001)'
_computing_structure_solution     '<i>SHELXTL</i> (Sheldrick, 2008)'
_computing_structure_refinement     '<i>SHELXTL</i> (Sheldrick, 2008)'
_computing_molecular_graphics     '<i>SHELXTL</i> (Sheldrick, 2008)'
_computing_publication_material     '<i>SHELXTL</i> (Sheldrick, 2008)'
loop_
    _atom_site_type_symbol
    _atom_site_label
    _atom_site_fract_x
    _atom_site_fract_y
    _atom_site_fract_z
    _atom_site_U_iso_or_equiv
    _atom_site_adp_type
    _atom_site_calc_flag
    _atom_site_refinement_flags
    _atom_site_occupancy
    _atom_site_symmetry_multiplicity
    _atom_site_disorder_assembly
    _atom_site_disorder_group
    N N1 0.17331(10) 0.50475(14) 0.92049(8) 0.0227(3) Uani d . 1 1 . .
    N N2 -0.00315(12) 0.77129(17) 0.90952(10) 0.0311(3) Uani d . 1 1 . .
    H H2A -0.0502(18) 0.693(3) 0.9607(16) 0.040(4) Uiso d . 1 1 . .
    H H2B -0.0533(18) 0.877(3) 0.8697(15) 0.038(4) Uiso d . 1 1 . .
    C C2 0.11252(12) 0.68485(17) 0.86263(10) 0.0234(3) Uani d . 1 1 . .
    C C3 0.16561(13) 0.77898(18) 0.75860(11) 0.0271(3) Uani d . 1 1 . .
    H H3 0.1219 0.9029 0.7196 0.033 Uiso calc R 1 1 . .
    C C4 0.28303(13) 0.68378(19) 0.71621(10) 0.0281(3) Uani d . 1 1 . .
    H H4 0.3191 0.7419 0.6470 0.034 Uiso calc R 1 1 . .
    C C5 0.34831(12) 0.49983(18) 0.77700(10) 0.0267(3) Uani d . 1 1 . .
    H H5 0.4291 0.4349 0.7500 0.032 Uiso calc R 1 1 . .
    C C6 0.29036(12) 0.41577(17) 0.87838(10) 0.0234(3) Uani d . 1 1 . .
    C C7 0.35535(13) 0.21888(19) 0.94938(11) 0.0307(3) Uani d . 1 1 . .
    H H7A 0.4172 0.2597 1.0298 0.046 Uiso calc R 1 1 . .
    H H7B 0.4146 0.1429 0.8980 0.046 Uiso calc R 1 1 . .
    H H7C 0.2758 0.1282 0.9656 0.046 Uiso calc R 1 1 . .
loop_
    _atom_site_aniso_label
    _atom_site_aniso_U_11
    _atom_site_aniso_U_22
    _atom_site_aniso_U_33
    _atom_site_aniso_U_12
    _atom_site_aniso_U_13
    _atom_site_aniso_U_23
    N1 0.0270(5) 0.0204(4) 0.0207(4) 0.0013(3) 0.0052(3) -0.0013(3)
    N2 0.0372(6) 0.0251(5) 0.0331(5) 0.0101(4) 0.0122(4) 0.0046(4)
    C2 0.0256(5) 0.0207(5) 0.0233(5) -0.0009(4) 0.0029(4) -0.0030(4)
    C3 0.0292(6) 0.0236(5) 0.0271(5) -0.0005(4) 0.0018(4) 0.0045(4)
    C4 0.0271(6) 0.0331(6) 0.0240(5) -0.0056(4) 0.0047(4) 0.0045(4)
    C5 0.0243(5) 0.0315(6) 0.0251(5) 0.0014(4) 0.0065(4) -0.0009(4)
    C6 0.0254(5) 0.0225(5) 0.0218(5) 0.0002(4) 0.0031(4) -0.0027(4)
    C7 0.0351(6) 0.0269(6) 0.0316(6) 0.0078(5) 0.0098(5) 0.0031(4)
_geom_special_details
;
All e.s.d.'s (except the e.s.d. in the dihedral angle between two l.s. planes)
are estimated using the full covariance matrix. The cell e.s.d.'s are taken
into account individually in the estimation of e.s.d.'s in distances, angles
and torsion angles; correlations between e.s.d.'s in cell parameters are only
used when they are defined by crystal symmetry. An approximate (isotropic)
treatment of cell e.s.d.'s is used for estimating e.s.d.'s involving l.s.
planes.
;
loop_
    _geom_bond_atom_site_label_1
    _geom_bond_atom_site_label_2
    _geom_bond_site_symmetry_2
    _geom_bond_distance
    _geom_bond_publ_flag
    N1 C2 . 1.3476(14) ?
    N1 C6 . 1.3496(13) ?
    N2 C2 . 1.3575(14) ?
    N2 H2A . 0.896(17) ?
    N2 H2B . 0.867(17) ?
    C2 C3 . 1.4099(15) ?
    C3 C4 . 1.3702(16) ?
    C3 H3 . 0.9300 ?
    C4 C5 . 1.3929(16) ?
    C4 H4 . 0.9300 ?
    C5 C6 . 1.3837(15) ?
    C5 H5 . 0.9300 ?
    C6 C7 . 1.5019(15) ?
    C7 H7A . 0.9600 ?
    C7 H7B . 0.9600 ?
    C7 H7C . 0.9600 ?
loop_
    _geom_angle_atom_site_label_1
    _geom_angle_atom_site_label_2
    _geom_angle_atom_site_label_3
    _geom_angle_site_symmetry_1
    _geom_angle_site_symmetry_3
    _geom_angle
    _geom_angle_publ_flag
    C2 N1 C6 . . 118.43(9) ?
    C2 N2 H2A . . 119.7(10) ?
    C2 N2 H2B . . 120.1(10) ?
    H2A N2 H2B . . 116.2(14) ?
    N1 C2 N2 . . 116.52(10) ?
    N1 C2 C3 . . 121.96(10) ?
    N2 C2 C3 . . 121.51(10) ?
    C4 C3 C2 . . 118.53(10) ?
    C4 C3 H3 . . 120.7 ?
    C2 C3 H3 . . 120.7 ?
    C3 C4 C5 . . 119.88(10) ?
    C3 C4 H4 . . 120.1 ?
    C5 C4 H4 . . 120.1 ?
    C6 C5 C4 . . 118.53(10) ?
    C6 C5 H5 . . 120.7 ?
    C4 C5 H5 . . 120.7 ?
    N1 C6 C5 . . 122.65(10) ?
    N1 C6 C7 . . 115.68(9) ?
    C5 C6 C7 . . 121.67(10) ?
    C6 C7 H7A . . 109.5 ?
    C6 C7 H7B . . 109.5 ?
    H7A C7 H7B . . 109.5 ?
    C6 C7 H7C . . 109.5 ?
    H7A C7 H7C . . 109.5 ?
    H7B C7 H7C . . 109.5 ?
loop_
    _geom_torsion_atom_site_label_1
    _geom_torsion_atom_site_label_2
    _geom_torsion_atom_site_label_3
    _geom_torsion_atom_site_label_4
    _geom_torsion_site_symmetry_1
    _geom_torsion_site_symmetry_2
    _geom_torsion_site_symmetry_3
    _geom_torsion_site_symmetry_4
    _geom_torsion
    _geom_torsion_publ_flag
    C6 N1 C2 N2 . . . . -178.81(9) ?
    C6 N1 C2 C3 . . . . 1.34(15) ?
    N1 C2 C3 C4 . . . . -0.31(17) ?
    N2 C2 C3 C4 . . . . 179.84(10) ?
    C2 C3 C4 C5 . . . . -0.88(17) ?
    C3 C4 C5 C6 . . . . 1.01(17) ?
    C2 N1 C6 C5 . . . . -1.20(16) ?
    C2 N1 C6 C7 . . . . 178.40(9) ?
    C4 C5 C6 N1 . . . . 0.04(17) ?
    C4 C5 C6 C7 . . . . -179.54(10) ?
loop_
    _geom_hbond_atom_site_label_D
    _geom_hbond_atom_site_label_H
    _geom_hbond_atom_site_label_A
    _geom_hbond_site_symmetry_A
    _geom_hbond_distance_DH
    _geom_hbond_distance_HA
    _geom_hbond_distance_DA
    _geom_hbond_angle_DHA
    _geom_hbond_publ_flag
    N2 H2A N1 3_567 0.896(17) 2.211(17) 3.1062(14) 177.5(11) yes
    N2 H2B Cg 2_554 0.867(17) 2.674(16) 3.4875(12) 163.5(11) yes
_iucr_refine_instructions_details
;
TITL I in P2(1)/c
CELL 0.71073   9.1006   6.2458  10.5598  90.000 100.952  90.000
ZERR    4.00   0.0011   0.0008   0.0013   0.000   0.002   0.000
LATT 1
SYMM -X,0.5+Y,0.5-Z
SFAC C H N
UNIT 24 32 8
TEMP 23.0
SIZE 0.30 0.25 0.20
L.S. 12
BOND $H
ACTA
CONF
HTAB
WGHT    0.082000    0.126000
FVAR       0.33545
N1    3    0.173306    0.504752    0.920489    11.00000    0.02705    0.02043 =
         0.02073   -0.00128    0.00516    0.00134
N2    3   -0.003154    0.771286    0.909524    11.00000    0.03723    0.02511 =
         0.03305    0.00459    0.01222    0.01012
H2A   2   -0.050198    0.692952    0.960681    11.00000    0.04005
H2B   2   -0.053342    0.877336    0.869715    11.00000    0.03764
C2    1    0.112517    0.684846    0.862632    11.00000    0.02560    0.02070 =
         0.02332   -0.00300    0.00293   -0.00091
C3    1    0.165612    0.778979    0.758597    11.00000    0.02919    0.02359 =
         0.02712    0.00448    0.00183   -0.00048
AFIX  43
H3    2    0.121910    0.902939    0.719608    11.00000   -1.20000
AFIX   0
C4    1    0.283027    0.683781    0.716208    11.00000    0.02706    0.03313 =
         0.02399    0.00452    0.00472   -0.00565
AFIX  43
H4    2    0.319068    0.741884    0.646974    11.00000   -1.20000
AFIX   0
C5    1    0.348311    0.499831    0.776995    11.00000    0.02428    0.03145 =
         0.02512   -0.00087    0.00650    0.00141
AFIX  43
H5    2    0.429067    0.434946    0.750036    11.00000   -1.20000
AFIX   0
C6    1    0.290356    0.415768    0.878378    11.00000    0.02541    0.02251 =
         0.02185   -0.00270    0.00307    0.00016
C7    1    0.355348    0.218878    0.949380    11.00000    0.03506    0.02694 =
         0.03156    0.00305    0.00985    0.00777
AFIX 137
H7A   2    0.417156    0.259692    1.029835    11.00000   -1.50000
H7B   2    0.414645    0.142866    0.898045    11.00000   -1.50000
H7C   2    0.275784    0.128225    0.965642    11.00000   -1.50000
HKLF 4
REM  I in P2(1)/c
REM R1 =  0.0431 for   1196 Fo > 4sig(Fo)  and  0.0502 for all   1420 data
REM     82 parameters refined using      0 restraints
END
WGHT      0.0822      0.1020
REM Highest difference peak  0.318,  deepest hole -0.163,  1-sigma level  0.049
Q1    1   0.1475  0.7368  0.8163  11.00000  0.05    0.32
Q2    1   0.3064  0.4455  0.8164  11.00000  0.05    0.29
Q3    1   0.2396  0.4715  0.8994  11.00000  0.05    0.28
Q4    1   0.2406  0.7489  0.7612  11.00000  0.05    0.27
Q5    1   0.0436  0.7121  0.8808  11.00000  0.05    0.27
Q6    1   0.4686  0.2169  0.9595  11.00000  0.05    0.21
Q7    1   0.1445  0.4657  0.9738  11.00000  0.05    0.21
Q8    1   0.3318  0.6203  0.7658  11.00000  0.05    0.19
Q9    1   0.1574  0.5984  0.9032  11.00000  0.05    0.19
Q10   1   0.3123  0.3206  0.9077  11.00000  0.05    0.17
Q11   1  -0.0183  0.7410  0.9634  11.00000  0.05    0.16
Q12   1   0.3402  0.2129  1.0378  11.00000  0.05    0.15
Q13   1   0.0916  0.4918  0.8782  11.00000  0.05    0.15
Q14   1   0.3936  0.4916  0.7806  11.00000  0.05    0.14
Q15   1  -0.0903  0.7608  0.8468  11.00000  0.05    0.14
Q16   1   0.1246  0.7840  0.7180  11.00000  0.05    0.10
Q17   1   0.0874  0.8177  0.6989  11.00000  0.05    0.09
Q18   1   0.4732  0.3680  0.7295  11.00000  0.05    0.09
Q19   1   0.4147  0.3805  0.7393  11.00000  0.05    0.09
Q20   1   0.5153  0.4511  0.7657  11.00000  0.05    0.08
;
