# Supplementary material for: 6-Methyl­pyridin-2-amine
Source: Acta Crystallogr Sect E Struct Rep Online. 2012 Nov 28;68(Pt 12):o3466. doi: 10.1107/S1600536812047800 (PMC3589040; doi:10.1107/S1600536812047800)
Supplement: Supplementary file 2 [file e-68-o3466-Isup2.hkl]

# 
# h,k,l, Fc-squared, Fo-squared, sigma(Fo-squared) and status flag 
# 
data_I
_shelx_title ' I in P2(1)/c' 
_shelx_refln_list_code          4 
_shelx_F_calc_maximum       91.00 
_exptl_crystal_F_000       232.00 
_reflns_d_resolution_high  0.7572 
 
loop_ 
 _symmetry_equiv_pos_as_xyz 
 'x, y, z' 
 '-x, y+1/2, -z+1/2' 
 '-x, -y, -z' 
 'x, -y-1/2, z-1/2' 
 
_cell_length_a     9.1006 
_cell_length_b     6.2458 
_cell_length_c    10.5598 
_cell_angle_alpha  90.000 
_cell_angle_beta  100.952 
_cell_angle_gamma  90.000 
 
_shelx_F_squared_multiplier     1.000 
 
loop_ 
 _refln_index_h 
 _refln_index_k 
 _refln_index_l 
 _refln_F_squared_calc 
 _refln_F_squared_meas 
 _refln_F_squared_sigma 
 _refln_observed_status 
   1   0   0      791.51      748.53     16.36 o 
   2   0   0     1343.90     1293.65     28.16 o 
   3   0   0      804.44      752.63     16.45 o 
   4   0   0      227.87      215.09      4.96 o 
   5   0   0        1.38        5.38      0.50 o 
   6   0   0      681.45      711.44     15.82 o 
   7   0   0      205.91      198.94      4.83 o 
   8   0   0        4.72        5.14      0.66 o 
   9   0   0       11.45       12.60      1.56 o 
  10   0   0        1.82        1.52      0.62 o 
  11   0   0      141.74      154.29      4.27 o 
   1   1   0      345.67      400.42      5.59 o 
   2   1   0     2221.73     2220.94     28.06 o 
   3   1   0       42.14       32.76      0.58 o 
   4   1   0       70.28       72.22      1.16 o 
   5   1   0       31.22       27.04      0.58 o 
   6   1   0      229.29      214.79      3.61 o 
   7   1   0        7.07        8.13      0.58 o 
   8   1   0       25.21       26.98      0.87 o 
   9   1   0        7.65        8.64      0.61 o 
  10   1   0        2.91        2.22      0.47 o 
  11   1   0        1.71        0.92      0.46 o 
   0   2   0      981.03     1156.13     26.64 o 
   1   2   0      554.85      627.03      8.79 o 
   2   2   0      429.91      481.90      6.76 o 
   3   2   0      243.40      246.85      3.56 o 
   4   2   0       42.10       42.45      0.77 o 
   5   2   0        2.69        2.73      0.29 o 
   6   2   0        0.02        0.02      0.23 o 
   7   2   0       70.80       65.91      1.51 o 
   8   2   0      102.10       99.06      1.97 o 
   9   2   0       12.85       12.42      0.76 o 
  10   2   0       12.45       10.51      0.70 o 
  11   2   0        3.36        2.80      0.54 o 
   1   3   0      294.41      373.04      4.81 o 
   2   3   0       67.90       81.23      1.29 o 
   3   3   0      112.66      119.93      1.85 o 
   4   3   0        2.40        1.62      0.25 o 
   5   3   0        7.60        8.49      0.40 o 
   6   3   0      176.85      167.82      2.59 o 
   7   3   0        1.85        1.21      0.34 o 
   8   3   0       66.88       71.54      2.62 o 
   9   3   0       26.46       26.97      1.11 o 
  10   3   0       10.62        9.17      0.80 o 
   0   4   0      927.72     1100.11     22.07 o 
   1   4   0       60.22       73.24      2.94 o 
   2   4   0        0.01        0.00      0.21 o 
   3   4   0        1.61        1.44      0.25 o 
   4   4   0       70.70       63.52      1.15 o 
   5   4   0      241.72      239.62      3.58 o 
   6   4   0      351.85      344.80      5.05 o 
   7   4   0        7.89        8.19      0.51 o 
   8   4   0        3.04        4.13      0.55 o 
   9   4   0        0.26        0.00      0.43 o 
  10   4   0       23.65       25.16      1.13 o 
   1   5   0       22.73       23.90      0.54 o 
   2   5   0       37.19       41.07      0.77 o 
   3   5   0        1.27        0.86      0.23 o 
   4   5   0       71.09       70.44      1.28 o 
   5   5   0        3.95        4.34      0.38 o 
   6   5   0        8.69        8.29      0.47 o 
   7   5   0        8.24       10.04      0.64 o 
   8   5   0        0.03        0.00      0.51 o 
   9   5   0        0.72        1.35      0.49 o 
   0   6   0       13.11       12.32      0.87 o 
   1   6   0        0.11        0.00      0.27 o 
   2   6   0       21.12       20.48      0.63 o 
   3   6   0       45.86       45.71      0.99 o 
   4   6   0       63.50       63.89      1.25 o 
   5   6   0        7.01        8.03      0.49 o 
   6   6   0        0.29        0.94      0.42 o 
   7   6   0       12.80       15.89      0.85 o 
   8   6   0        1.01        2.67      0.84 o 
   1   7   0       52.99       54.15      1.32 o 
   2   7   0        0.90        1.51      0.43 o 
   3   7   0        0.22        0.15      0.39 o 
   4   7   0       21.49       20.34      0.82 o 
   5   7   0        1.19        3.23      0.46 o 
   6   7   0       15.43       15.42      1.36 o 
   0   8   0        0.84        0.89      1.16 o 
   1   8   0        0.02        0.00      0.72 o 
   2   8   0        1.56        2.76      0.50 o 
 -11   1   1        4.68        4.59      0.58 o 
 -10   1   1       15.37       14.67      0.80 o 
  -9   1   1       16.83       15.89      0.90 o 
  -8   1   1       21.49       20.53      0.75 o 
  -7   1   1        0.06        0.04      0.32 o 
  -6   1   1       98.85       99.94      1.86 o 
  -5   1   1       34.72       32.45      0.66 o 
  -4   1   1      303.95      308.75      4.39 o 
  -3   1   1      139.19      142.52      1.90 o 
  -2   1   1       23.23       26.13      0.48 o 
  -1   1   1     1151.17     1261.13     33.11 o 
   0   1   1      951.15     1185.45     17.39 o 
   1   1   1     2703.66     3000.29     41.64 o 
   2   1   1     1040.87     1072.35     14.90 o 
   3   1   1      317.16      341.88      4.63 o 
   4   1   1       21.18       17.77      0.37 o 
   5   1   1       65.51       66.75      1.00 o 
   6   1   1        5.56        3.86      0.25 o 
   7   1   1       51.87       50.17      1.16 o 
   8   1   1       16.32       16.54      0.71 o 
   9   1   1       18.85       19.15      0.91 o 
  10   1   1        0.88        0.24      0.40 o 
  11   1   1        6.38        7.12      0.65 o 
 -11   2   1        0.70        0.93      0.46 o 
 -10   2   1        9.32        8.15      0.64 o 
  -9   2   1       20.40       21.91      0.85 o 
  -8   2   1        8.03        7.29      0.55 o 
  -7   2   1       18.75       17.91      0.70 o 
  -6   2   1        3.42        3.29      0.34 o 
  -5   2   1      139.50      136.76      1.90 o 
  -4   2   1       52.37       58.85      1.03 o 
  -3   2   1      168.08      160.68      2.64 o 
  -2   2   1        6.98        4.98      0.24 o 
  -1   2   1        1.54        1.82      0.13 o 
   0   2   1        1.34        1.49      0.15 o 
   1   2   1       12.09        8.67      0.31 o 
   2   2   1       71.14       64.79      1.02 o 
   3   2   1      117.68      118.26      1.79 o 
   4   2   1        0.01        0.14      0.18 o 
   5   2   1        0.01        0.18      0.20 o 
   6   2   1       55.03       50.41      0.94 o 
   7   2   1        3.02        2.41      0.39 o 
   8   2   1       68.09       64.42      1.46 o 
   9   2   1        0.15        0.15      0.39 o 
  10   2   1        1.84        3.17      0.57 o 
  11   2   1        2.92        2.57      0.62 o 
 -11   3   1      126.29      142.49      3.35 o 
 -10   3   1        0.53        0.00      0.51 o 
  -9   3   1       50.34       49.58      2.33 o 
  -8   3   1        0.04        0.00      0.40 o 
  -7   3   1       94.01       90.65      1.77 o 
  -6   3   1        0.16        0.61      0.30 o 
  -5   3   1      573.67      551.67      7.84 o 
  -4   3   1      124.04      121.78      1.90 o 
  -3   3   1        1.27        1.60      0.24 o 
  -2   3   1        8.54        9.54      0.33 o 
  -1   3   1       58.75       63.14      0.94 o 
   0   3   1      449.74      539.64      8.31 o 
   1   3   1       36.63       38.94      0.93 o 
   2   3   1      157.09      177.45      2.61 o 
   3   3   1       45.52       37.27      0.72 o 
   4   3   1       64.44       58.62      1.04 o 
   5   3   1       11.45       10.43      0.43 o 
   6   3   1      522.32      504.79      7.22 o 
   7   3   1      102.17       99.90      1.92 o 
   8   3   1       29.91       31.10      1.11 o 
   9   3   1        0.18        0.05      0.44 o 
  10   3   1       12.81       14.46      0.95 o 
 -10   4   1       18.43       21.63      1.11 o 
  -9   4   1        0.33        0.10      0.44 o 
  -8   4   1        1.89        2.63      0.49 o 
  -7   4   1        1.26        0.97      0.59 o 
  -6   4   1      125.35      124.80      2.02 o 
  -5   4   1      349.20      333.06      4.88 o 
  -4   4   1       31.07       31.63      0.73 o 
  -3   4   1       99.70      100.49      1.63 o 
  -2   4   1      133.61      131.84      1.86 o 
  -1   4   1       14.86       19.29      0.57 o 
   0   4   1      167.85      199.12      2.68 o 
   1   4   1      177.17      176.25      2.85 o 
   2   4   1       26.32       27.34      0.56 o 
   3   4   1       21.31       17.75      0.52 o 
   4   4   1       31.39       26.47      0.65 o 
   5   4   1       98.02       92.20      1.56 o 
   6   4   1       11.66       10.82      0.53 o 
   7   4   1       37.52       35.53      0.95 o 
   8   4   1       15.18       14.21      0.82 o 
   9   4   1        0.06        0.93      0.48 o 
  10   4   1        7.90        7.32      0.76 o 
  -9   5   1        5.61        6.24      0.70 o 
  -8   5   1        2.58        2.82      0.52 o 
  -7   5   1        1.91        1.65      0.38 o 
  -6   5   1        0.07        0.25      0.28 o 
  -5   5   1       12.29       13.20      0.59 o 
  -4   5   1      107.14      105.88      1.76 o 
  -3   5   1      308.39      300.38      4.02 o 
  -2   5   1        0.56        0.14      0.21 o 
  -1   5   1        0.31        0.51      0.25 o 
   0   5   1        1.64        0.90      0.21 o 
   1   5   1      120.33      133.79      2.62 o 
   2   5   1        1.88        1.96      0.25 o 
   3   5   1      161.55      145.91      2.08 o 
   4   5   1        9.76        8.47      0.42 o 
   5   5   1        1.79        1.85      0.31 o 
   6   5   1        4.75        4.89      0.44 o 
   7   5   1       20.43       20.59      0.74 o 
   8   5   1       36.39       37.24      1.57 o 
   9   5   1        0.23        0.32      0.59 o 
  -8   6   1        2.01        2.40      0.69 o 
  -7   6   1        4.80        6.19      0.62 o 
  -6   6   1       16.52       17.08      1.15 o 
  -5   6   1      100.18       96.82      1.70 o 
  -4   6   1        0.03        0.32      0.37 o 
  -3   6   1       24.32       24.68      0.71 o 
  -2   6   1       11.48       10.20      0.49 o 
  -1   6   1        1.62        1.46      0.31 o 
   0   6   1        0.28        0.45      0.28 o 
   1   6   1       41.27       36.95      0.85 o 
   2   6   1        1.09        0.67      0.30 o 
   3   6   1        0.03        0.09      0.28 o 
   4   6   1        4.75        3.90      0.40 o 
   5   6   1        2.03        2.61      0.39 o 
   6   6   1       26.97       29.34      0.90 o 
   7   6   1        0.74        1.04      0.56 o 
  -6   7   1        5.03        4.36      0.53 o 
  -5   7   1      196.47      191.26      3.42 o 
  -4   7   1        3.78        4.21      0.50 o 
  -3   7   1        2.77        2.82      0.46 o 
  -2   7   1        0.20        0.00      0.37 o 
  -1   7   1        4.83        4.68      0.63 o 
   0   7   1       48.06       48.60      1.24 o 
   1   7   1       45.80       40.37      1.17 o 
   2   7   1        6.51        5.89      0.54 o 
   3   7   1        8.63        9.71      0.62 o 
   4   7   1       34.53       35.46      1.04 o 
   5   7   1        0.98        1.06      0.38 o 
   6   7   1      117.87      126.16      2.19 o 
  -2   8   1        0.40        0.84      0.45 o 
  -1   8   1       14.63       13.27      0.77 o 
   0   8   1       37.69       35.55      1.39 o 
   1   8   1        4.75        4.73      0.57 o 
   2   8   1       16.40       15.70      0.77 o 
 -12   0   2       12.92       10.93      1.13 o 
 -11   0   2        2.27        1.43      0.68 o 
 -10   0   2       27.23       26.78      1.38 o 
  -9   0   2       17.97       17.35      1.47 o 
  -8   0   2       10.82       11.16      1.24 o 
  -7   0   2       26.71       28.71      1.16 o 
  -6   0   2       51.90       60.80      1.76 o 
  -5   0   2     1278.68     1199.97     38.04 o 
  -4   0   2      106.06      105.30      2.41 o 
  -3   0   2        0.22        0.00      0.27 o 
  -2   0   2      320.24      294.69      5.32 o 
  -1   0   2     2207.14     2189.39     39.05 o 
   0   0   2      318.46      332.58     12.26 o 
   1   0   2     3561.98     3636.20    156.14 o 
   2   0   2      985.63     1013.74     36.14 o 
   3   0   2      113.78      110.92      2.14 o 
   4   0   2       15.63       18.20      0.54 o 
   5   0   2       19.15       19.97      0.61 o 
   6   0   2       25.79       24.43      2.05 o 
   7   0   2        6.06        5.55      0.66 o 
   8   0   2        0.77        0.79      0.76 o 
   9   0   2        4.76        6.85      0.78 o 
  10   0   2        0.18        0.08      0.53 o 
  11   0   2        0.25        0.29      0.59 o 
 -11   1   2        1.13        1.71      0.48 o 
 -10   1   2       82.14       78.94      1.79 o 
  -9   1   2       40.67       35.77      1.07 o 
  -8   1   2        3.53        4.75      0.46 o 
  -7   1   2        1.45        0.63      0.34 o 
  -6   1   2       37.10       40.44      0.81 o 
  -5   1   2      357.25      386.65      6.27 o 
  -4   1   2        1.62        3.03      0.17 o 
  -3   1   2       63.92       60.93      0.89 o 
  -2   1   2     1631.63     1602.26     20.18 o 
  -1   1   2        0.03        0.00      0.17 o 
   0   1   2      108.19      121.23      2.91 o 
   1   1   2     8280.40     8235.06    182.54 o 
   2   1   2     1064.07     1071.67     20.46 o 
   3   1   2       64.33       73.04      1.68 o 
   4   1   2       27.59       24.62      0.48 o 
   5   1   2        0.05        0.06      0.15 o 
   6   1   2        0.00        0.00      0.18 o 
   7   1   2       45.11       48.68      1.15 o 
   8   1   2      129.92      121.83      2.33 o 
   9   1   2       87.07       91.12      1.93 o 
  10   1   2        1.76        1.92      0.52 o 
  11   1   2        0.91        0.94      0.46 o 
 -11   2   2        1.40        0.96      0.46 o 
 -10   2   2       61.71       60.09      1.53 o 
  -9   2   2       75.34       69.96      1.84 o 
  -8   2   2      270.38      257.86      4.40 o 
  -7   2   2        2.39        3.73      0.51 o 
  -6   2   2        4.16        6.95      0.31 o 
  -5   2   2       18.45       12.58      0.38 o 
  -4   2   2       69.56       56.94      0.89 o 
  -3   2   2      499.32      560.99      7.90 o 
  -2   2   2      426.96      473.53      6.67 o 
  -1   2   2        3.07        3.50      0.22 o 
   0   2   2        7.26        6.23      0.29 o 
   1   2   2     1088.25     1333.35     21.44 o 
   2   2   2      405.08      471.11      8.59 o 
   3   2   2     2116.22     2245.03     32.77 o 
   4   2   2        2.88        3.09      0.29 o 
   5   2   2        3.30        2.42      0.27 o 
   6   2   2        0.62        0.95      0.37 o 
   7   2   2      410.64      409.69      7.76 o 
   8   2   2        0.49        0.92      0.40 o 
   9   2   2      176.68      180.09      4.99 o 
  10   2   2        2.01        1.71      0.53 o 
 -11   3   2       11.20        9.88      1.28 o 
 -10   3   2       84.90       83.06      2.73 o 
  -9   3   2        0.69        0.69      0.48 o 
  -8   3   2        0.24        0.00      0.41 o 
  -7   3   2       60.95       54.95      1.24 o 
  -6   3   2        0.00        0.03      0.23 o 
  -5   3   2       24.43       22.51      0.72 o 
  -4   3   2      199.88      212.26      3.15 o 
  -3   3   2       24.22       32.59      0.68 o 
  -2   3   2       37.17       36.27      0.70 o 
  -1   3   2        7.10        8.44      0.34 o 
   0   3   2      327.60      415.54      8.20 o 
   1   3   2      787.81      940.37     16.67 o 
   2   3   2       12.61        9.83      0.32 o 
   3   3   2      101.35       97.64      1.55 o 
   4   3   2       49.15       41.33      0.81 o 
   5   3   2       62.39       62.11      1.50 o 
   6   3   2       11.41       11.18      0.47 o 
   7   3   2      171.17      169.19      3.00 o 
   8   3   2       13.77       15.51      0.87 o 
   9   3   2        7.10        9.16      0.75 o 
  10   3   2        7.14        6.88      0.71 o 
 -10   4   2       41.15       44.89      2.62 o 
  -9   4   2        1.67        2.55      0.56 o 
  -8   4   2        8.19        8.66      0.70 o 
  -7   4   2        2.45        3.72      0.44 o 
  -6   4   2       35.80       36.80      1.22 o 
  -5   4   2      168.31      161.24      2.53 o 
  -4   4   2      110.98      112.73      1.84 o 
  -3   4   2        4.09        3.68      0.33 o 
  -2   4   2        0.35        0.59      0.24 o 
  -1   4   2        6.24        8.90      0.36 o 
   0   4   2        1.41        1.87      0.27 o 
   1   4   2      110.36      119.24      1.87 o 
   2   4   2       75.76       84.69      1.26 o 
   3   4   2        7.09       10.15      0.40 o 
   4   4   2        9.26        8.74      0.40 o 
   5   4   2       28.40       24.65      0.69 o 
   6   4   2       16.57       16.49      0.55 o 
   7   4   2       26.34       26.18      1.24 o 
   8   4   2        0.93        0.91      0.44 o 
   9   4   2        0.49        0.62      0.49 o 
  -9   5   2        3.32        4.89      0.65 o 
  -8   5   2        0.12        0.00      0.46 o 
  -7   5   2        0.88        0.91      0.42 o 
  -6   5   2        0.00        0.17      0.28 o 
  -5   5   2      123.60      120.06      2.00 o 
  -4   5   2       78.90       77.31      1.40 o 
  -3   5   2        1.26        1.55      0.26 o 
  -2   5   2       17.64       17.90      0.58 o 
  -1   5   2        5.49        6.50      0.40 o 
   0   5   2        0.02        0.00      0.23 o 
   1   5   2       36.38       43.83      1.02 o 
   2   5   2       37.12       41.15      1.15 o 
   3   5   2       17.58       16.23      0.55 o 
   4   5   2       10.59        9.40      0.55 o 
   5   5   2        6.20        6.79      0.48 o 
   6   5   2       39.77       38.79      1.01 o 
   7   5   2       10.68       11.65      1.17 o 
   8   5   2        0.01        0.00      0.80 o 
  -8   6   2        1.02        1.38      0.68 o 
  -7   6   2        0.10        0.77      0.46 o 
  -6   6   2        7.37        8.19      0.56 o 
  -5   6   2       66.43       59.86      1.21 o 
  -4   6   2       25.89       27.67      0.76 o 
  -3   6   2      326.27      325.14      4.80 o 
  -2   6   2       88.42       92.19      1.63 o 
  -1   6   2        8.22        9.39      0.49 o 
   0   6   2       17.86       19.26      0.68 o 
   1   6   2       33.48       30.90      0.78 o 
   2   6   2       82.24       73.40      1.36 o 
   3   6   2       19.19       18.06      0.62 o 
   4   6   2       32.12       28.52      0.78 o 
   5   6   2        2.50        3.55      0.39 o 
   6   6   2       12.37       15.44      0.73 o 
   7   6   2        5.70        7.50      0.68 o 
  -6   7   2        0.93        1.14      0.42 o 
  -5   7   2       36.10       35.14      1.05 o 
  -4   7   2       58.55       57.59      1.39 o 
  -3   7   2        2.63        2.65      0.48 o 
  -2   7   2        2.19        1.76      0.46 o 
  -1   7   2        0.03        0.47      0.42 o 
   0   7   2       11.82       10.66      1.20 o 
   1   7   2        1.28        1.24      0.35 o 
   2   7   2       12.70       10.26      0.54 o 
   3   7   2       26.70       27.74      0.80 o 
   4   7   2        5.14        4.88      0.44 o 
   5   7   2        5.16        4.59      0.55 o 
  -2   8   2        0.05        0.09      0.78 o 
  -1   8   2        3.17        3.94      0.71 o 
   0   8   2        5.32        5.38      0.70 o 
   1   8   2        4.93        5.92      0.70 o 
   2   8   2        5.82        5.69      0.66 o 
 -11   1   3        9.54        8.80      0.69 o 
 -10   1   3       20.03       17.41      0.96 o 
  -9   1   3       10.53        8.68      0.62 o 
  -8   1   3      122.98      113.82      2.20 o 
  -7   1   3       17.15       15.10      0.80 o 
  -6   1   3       13.35       11.43      0.46 o 
  -5   1   3       95.60      103.68      1.48 o 
  -4   1   3      444.88      454.63      5.84 o 
  -3   1   3        1.67        4.41      0.21 o 
  -2   1   3      802.87      892.12     11.27 o 
  -1   1   3       59.44       65.65      1.02 o 
   0   1   3      287.39      330.24      4.73 o 
   1   1   3      252.89      271.20      6.68 o 
   2   1   3     1436.43     1441.37     20.43 o 
   3   1   3      160.18      175.31      2.57 o 
   4   1   3       48.30       49.76      0.88 o 
   5   1   3       14.49       16.63      0.42 o 
   6   1   3       37.40       34.63      0.67 o 
   7   1   3       20.16       18.53      0.70 o 
   8   1   3       41.99       45.22      1.38 o 
   9   1   3       49.09       48.30      1.55 o 
  10   1   3       15.30       14.78      0.80 o 
 -11   2   3        1.62        1.44      0.50 o 
 -10   2   3       63.08       68.02      1.64 o 
  -9   2   3        4.42        1.88      0.44 o 
  -8   2   3       42.21       40.85      1.09 o 
  -7   2   3        8.46        6.91      0.40 o 
  -6   2   3        2.45        3.79      0.27 o 
  -5   2   3       51.76       57.14      0.93 o 
  -4   2   3      138.95      137.75      1.90 o 
  -3   2   3      995.09     1132.91     19.91 o 
  -2   2   3       94.19       97.45      1.51 o 
  -1   2   3      120.65      132.68      2.26 o 
   0   2   3        0.01        0.00      0.14 o 
   1   2   3       62.35       72.86      1.64 o 
   2   2   3      393.80      421.15      5.95 o 
   3   2   3        0.03        0.04      0.17 o 
   4   2   3      377.49      366.88      5.26 o 
   5   2   3        6.43        6.05      0.45 o 
   6   2   3       11.75       11.25      0.56 o 
   7   2   3       90.01       93.24      1.80 o 
   8   2   3       11.25       11.28      0.75 o 
   9   2   3       22.43       21.61      1.00 o 
  10   2   3        0.01        0.00      0.48 o 
 -11   3   3        3.63        4.24      0.72 o 
 -10   3   3       45.08       45.50      2.16 o 
  -9   3   3       51.72       53.38      1.36 o 
  -8   3   3       23.70       19.47      0.78 o 
  -7   3   3       31.73       27.14      0.84 o 
  -6   3   3        5.15        6.31      0.52 o 
  -5   3   3       31.15       37.31      0.81 o 
  -4   3   3        5.95        4.93      0.33 o 
  -3   3   3        1.96        1.17      0.23 o 
  -2   3   3        6.53        6.31      0.30 o 
  -1   3   3        2.00        1.14      0.20 o 
   0   3   3        0.58        0.53      0.17 o 
   1   3   3      180.73      209.07      3.05 o 
   2   3   3       24.76       36.43      0.69 o 
   3   3   3      251.38      242.49      3.54 o 
   4   3   3      102.15      105.43      1.70 o 
   5   3   3        2.63        2.91      0.31 o 
   6   3   3        3.89        4.75      0.36 o 
   7   3   3       10.18       12.29      0.61 o 
   8   3   3       83.62       78.25      2.57 o 
   9   3   3        0.42        1.06      0.48 o 
  10   3   3        7.63        8.87      0.78 o 
 -10   4   3       20.21       25.51      1.47 o 
  -9   4   3        1.81        1.70      0.52 o 
  -8   4   3        0.06        0.46      0.48 o 
  -7   4   3        0.00        0.42      0.49 o 
  -6   4   3       36.76       35.23      0.83 o 
  -5   4   3       23.11       23.25      0.66 o 
  -4   4   3      167.02      167.13      2.59 o 
  -3   4   3       80.13       83.65      1.44 o 
  -2   4   3      146.59      152.15      2.12 o 
  -1   4   3        7.76        8.43      0.40 o 
   0   4   3       32.62       31.51      0.69 o 
   1   4   3        0.12        0.30      0.47 o 
   2   4   3        2.33        4.61      0.33 o 
   3   4   3        0.18        0.19      0.22 o 
   4   4   3       73.41       61.76      1.12 o 
   5   4   3       10.90        9.32      0.44 o 
   6   4   3        7.68        7.97      0.58 o 
   7   4   3       28.16       26.79      1.04 o 
   8   4   3        3.05        2.66      0.54 o 
   9   4   3        1.97        3.22      0.58 o 
  -9   5   3       11.28       12.65      0.91 o 
  -8   5   3       50.57       54.90      1.62 o 
  -7   5   3       15.91       16.72      0.62 o 
  -6   5   3        2.29        2.51      0.36 o 
  -5   5   3       13.24       12.73      0.55 o 
  -4   5   3      687.05      681.62      8.82 o 
  -3   5   3       10.41        9.81      0.48 o 
  -2   5   3      616.75      634.37     12.88 o 
  -1   5   3        2.39        1.14      0.30 o 
   0   5   3        1.57        1.66      0.31 o 
   1   5   3        7.59        5.49      0.38 o 
   2   5   3      227.07      207.46      3.50 o 
   3   5   3       13.71       10.99      0.50 o 
   4   5   3       45.71       37.09      0.86 o 
   5   5   3       15.51       14.86      0.63 o 
   6   5   3        0.04        0.01      0.34 o 
   7   5   3       60.83       65.45      1.69 o 
   8   5   3        0.30        1.07      0.57 o 
  -8   6   3        1.87        3.19      0.59 o 
  -7   6   3        2.59        2.42      0.58 o 
  -6   6   3       20.57       20.70      0.80 o 
  -5   6   3        1.99        1.72      0.35 o 
  -4   6   3       76.11       72.47      1.39 o 
  -3   6   3       65.71       67.08      1.58 o 
  -2   6   3       71.50       71.28      1.35 o 
  -1   6   3        0.12        0.02      0.31 o 
   0   6   3       16.96       15.86      0.65 o 
   1   6   3        9.70       11.90      0.55 o 
   2   6   3        0.09        0.00      0.29 o 
   3   6   3       13.88       12.38      0.56 o 
   4   6   3       77.91       78.76      1.48 o 
   5   6   3        0.14        0.55      0.37 o 
   6   6   3        0.74        0.96      0.34 o 
   7   6   3       23.33       28.43      1.35 o 
  -6   7   3       12.40       12.15      0.83 o 
  -5   7   3        5.69        5.91      0.65 o 
  -4   7   3        4.17        3.03      0.56 o 
  -3   7   3        0.23        0.00      0.34 o 
  -2   7   3        5.74        5.97      0.51 o 
  -1   7   3        0.30        0.06      0.38 o 
   0   7   3        5.92        6.03      0.65 o 
   1   7   3        1.97        1.92      0.42 o 
   2   7   3        0.13        0.76      0.50 o 
   3   7   3        2.36        1.47      0.49 o 
   4   7   3        8.32        9.85      0.63 o 
   5   7   3        3.48        4.09      0.50 o 
  -1   8   3        0.16        0.12      0.50 o 
   0   8   3        0.31        0.00      0.54 o 
 -11   0   4        0.43        0.54      0.62 o 
 -10   0   4       12.51       11.56      1.02 o 
  -9   0   4        7.34        5.30      0.75 o 
  -8   0   4       87.70       80.27      2.39 o 
  -7   0   4      198.83      186.09      4.58 o 
  -6   0   4       29.36       25.97      1.05 o 
  -5   0   4       99.13       75.58      1.62 o 
  -4   0   4       66.36       53.00      1.19 o 
  -3   0   4       90.81       64.72      1.37 o 
  -2   0   4      134.66      148.92      2.82 o 
  -1   0   4     2739.24     2857.04     50.91 o 
   0   0   4       38.39       34.92      1.32 o 
   1   0   4        0.22        0.09      0.31 o 
   2   0   4      212.12      185.76      7.20 o 
   3   0   4      141.20      134.28      3.24 o 
   4   0   4      126.57      113.52      2.25 o 
   5   0   4        2.19        3.85      0.80 o 
   6   0   4       10.34        8.79      0.54 o 
   7   0   4       13.74       13.09      0.98 o 
   8   0   4        7.16        5.79      0.75 o 
   9   0   4       33.59       35.68      1.50 o 
  10   0   4      206.34      220.29      5.68 o 
 -11   1   4        0.09        0.09      0.43 o 
 -10   1   4        1.02        0.83      0.43 o 
  -9   1   4        8.87        9.09      0.64 o 
  -8   1   4      154.43      144.26      2.66 o 
  -7   1   4      414.18      374.71      5.43 o 
  -6   1   4        3.69        3.45      0.28 o 
  -5   1   4       31.98       32.85      0.63 o 
  -4   1   4      397.83      421.63      5.44 o 
  -3   1   4       55.36       53.87      0.82 o 
  -2   1   4       90.50       86.14      1.21 o 
  -1   1   4      737.34      831.64     11.61 o 
   0   1   4       26.52       19.85      0.44 o 
   1   1   4        4.61        3.92      0.56 o 
   2   1   4       52.81       47.19      0.90 o 
   3   1   4      440.80      485.61      6.87 o 
   4   1   4      373.47      372.32      5.35 o 
   5   1   4        0.03        0.04      0.20 o 
   6   1   4        3.08        3.15      0.33 o 
   7   1   4        0.67        1.23      0.39 o 
   8   1   4      104.79      104.80      2.42 o 
   9   1   4        0.61        0.42      0.44 o 
  10   1   4       83.71       88.49      2.29 o 
 -11   2   4        4.95        4.41      0.57 o 
 -10   2   4        3.04        2.95      0.51 o 
  -9   2   4      371.26      345.61      5.81 o 
  -8   2   4        2.87        1.58      0.39 o 
  -7   2   4      102.00       90.21      1.57 o 
  -6   2   4        0.50        0.17      0.24 o 
  -5   2   4        2.76        3.19      0.26 o 
  -4   2   4      279.64      283.36      3.73 o 
  -3   2   4      239.23      267.30      4.31 o 
  -2   2   4       77.60       87.10      1.38 o 
  -1   2   4       45.10       47.53      0.83 o 
   0   2   4       12.65       15.51      0.67 o 
   1   2   4        3.43        6.33      0.22 o 
   2   2   4     2126.39     2245.94     31.11 o 
   3   2   4      211.85      198.74      2.93 o 
   4   2   4      264.53      279.64      4.08 o 
   5   2   4        0.89        0.07      0.23 o 
   6   2   4        9.81        9.89      0.50 o 
   7   2   4        2.58        1.84      0.34 o 
   8   2   4      167.83      178.78      3.76 o 
   9   2   4       59.79       60.91      1.72 o 
  10   2   4        0.01        0.00      0.46 o 
 -11   3   4       14.05       17.00      0.92 o 
 -10   3   4        8.79       10.73      0.72 o 
  -9   3   4        8.06        9.87      0.66 o 
  -8   3   4        9.91       10.78      0.65 o 
  -7   3   4      130.26      115.02      1.75 o 
  -6   3   4       22.29       20.00      0.61 o 
  -5   3   4        0.06        0.00      0.26 o 
  -4   3   4        3.96        2.13      0.30 o 
  -3   3   4       39.68       48.30      1.01 o 
  -2   3   4      244.65      291.65      3.82 o 
  -1   3   4       12.69       11.22      0.39 o 
   0   3   4        2.39        1.07      0.19 o 
   1   3   4      123.52      138.45      2.23 o 
   2   3   4        2.83        4.41      0.24 o 
   3   3   4       18.61       22.18      0.58 o 
   4   3   4      431.26      449.26      6.44 o 
   5   3   4       15.25       15.59      0.53 o 
   6   3   4       23.81       20.68      0.63 o 
   7   3   4        4.57        5.04      0.44 o 
   8   3   4        1.22        0.74      0.46 o 
   9   3   4        1.53        0.50      0.48 o 
 -10   4   4        0.00        0.13      0.64 o 
  -9   4   4        0.82        0.67      0.68 o 
  -8   4   4        5.59        4.76      0.63 o 
  -7   4   4       24.92       23.02      0.86 o 
  -6   4   4        2.73        2.39      0.39 o 
  -5   4   4        0.01        0.00      0.27 o 
  -4   4   4        0.58        0.22      0.28 o 
  -3   4   4        5.18        5.17      0.36 o 
  -2   4   4      160.78      162.92      2.49 o 
  -1   4   4      140.02      137.53      2.39 o 
   0   4   4       44.09       46.88      0.91 o 
   1   4   4       10.50       10.89      0.44 o 
   2   4   4        6.43        7.44      0.39 o 
   3   4   4        1.24        0.35      0.26 o 
   4   4   4      157.34      152.02      2.68 o 
   5   4   4       59.15       51.85      1.18 o 
   6   4   4        8.87        8.64      0.90 o 
   7   4   4        0.14        0.00      0.37 o 
   8   4   4        0.13        0.13      0.58 o 
   9   4   4        4.87        7.33      0.87 o 
  -9   5   4        7.62        8.25      0.80 o 
  -8   5   4        7.59        7.24      0.77 o 
  -7   5   4        8.89        9.19      0.53 o 
  -6   5   4        0.91        1.25      0.38 o 
  -5   5   4        3.03        2.84      0.44 o 
  -4   5   4       12.27       13.97      0.58 o 
  -3   5   4        0.00        0.00      0.27 o 
  -2   5   4      112.15      117.37      2.07 o 
  -1   5   4       86.36       93.30      1.60 o 
   0   5   4        0.42        0.01      0.35 o 
   1   5   4        2.42        1.98      0.30 o 
   2   5   4        0.76        0.40      0.27 o 
   3   5   4        1.15        0.17      0.27 o 
   4   5   4        8.39        8.16      0.47 o 
   5   5   4       14.82       12.79      0.96 o 
   6   5   4       11.87       13.76      0.97 o 
   7   5   4        1.44        1.04      0.46 o 
   8   5   4        1.33        1.96      0.98 o 
  -8   6   4       37.49       44.79      1.50 o 
  -7   6   4        2.90        2.52      0.58 o 
  -6   6   4        6.18        7.20      0.85 o 
  -5   6   4       20.66       19.10      1.31 o 
  -4   6   4      134.50      132.23      2.52 o 
  -3   6   4      279.63      277.43      6.49 o 
  -2   6   4       63.76       63.00      1.59 o 
  -1   6   4       49.25       50.48      1.24 o 
   0   6   4        8.07        7.96      0.56 o 
   1   6   4        4.36        3.44      0.44 o 
   2   6   4        7.74        6.93      0.54 o 
   3   6   4       79.77       67.50      1.52 o 
   4   6   4       11.57       11.22      1.01 o 
   5   6   4        1.43        1.14      0.43 o 
   6   6   4        0.06        0.00      0.37 o 
  -5   7   4        0.08        0.05      0.37 o 
  -4   7   4        0.03        0.56      0.39 o 
  -3   7   4        6.26        5.91      0.54 o 
  -2   7   4       74.66       75.38      1.70 o 
  -1   7   4       35.08       36.93      2.00 o 
   0   7   4        0.98        0.09      0.38 o 
   1   7   4        0.42        0.64      0.51 o 
   2   7   4        1.07        0.69      0.38 o 
   3   7   4        8.14        7.95      0.61 o 
   4   7   4        0.59        2.13      0.46 o 
 -11   1   5        4.44        4.90      0.58 o 
 -10   1   5        8.18        8.23      0.63 o 
  -9   1   5       54.98       54.63      2.51 o 
  -8   1   5       49.74       48.29      1.22 o 
  -7   1   5      219.96      211.19      3.22 o 
  -6   1   5       50.77       44.86      0.81 o 
  -5   1   5       96.34       86.58      1.30 o 
  -4   1   5        9.21        8.50      0.32 o 
  -3   1   5      159.61      179.30      2.41 o 
  -2   1   5      362.06      394.09      5.09 o 
  -1   1   5       78.45       92.99      1.48 o 
   0   1   5      150.11      157.00      3.10 o 
   1   1   5       13.56       11.72      0.54 o 
   2   1   5      112.46      111.40      1.95 o 
   3   1   5       95.43       96.97      1.55 o 
   4   1   5       96.25       93.56      1.54 o 
   5   1   5        2.55        2.74      0.27 o 
   6   1   5       25.07       25.06      0.65 o 
   7   1   5       14.06       14.97      0.78 o 
   8   1   5        8.94        9.13      1.08 o 
   9   1   5       54.88       56.81      1.67 o 
  10   1   5       23.28       25.25      1.15 o 
 -11   2   5        2.25        2.30      0.54 o 
 -10   2   5        0.00        0.00      0.40 o 
  -9   2   5       20.94       21.76      0.87 o 
  -8   2   5        7.68       10.44      0.64 o 
  -7   2   5        1.73        1.30      0.26 o 
  -6   2   5        0.29        0.58      0.25 o 
  -5   2   5        5.79        6.19      0.33 o 
  -4   2   5       84.97      102.29      1.48 o 
  -3   2   5      102.36      113.42      1.60 o 
  -2   2   5      134.50      161.65      2.44 o 
  -1   2   5      142.04      158.74      2.66 o 
   0   2   5        5.51        5.39      0.26 o 
   1   2   5       37.97       40.82      0.77 o 
   2   2   5       21.98       22.38      0.56 o 
   3   2   5      172.95      164.15      2.48 o 
   4   2   5       24.92       23.89      0.61 o 
   5   2   5        8.90        8.85      0.42 o 
   6   2   5        0.08        0.12      0.25 o 
   7   2   5        0.86        0.95      0.47 o 
   8   2   5        7.98        7.72      0.66 o 
   9   2   5        7.56        7.45      0.70 o 
 -10   3   5        1.55        0.68      0.44 o 
  -9   3   5        3.37        5.57      0.89 o 
  -8   3   5       44.27       37.22      1.07 o 
  -7   3   5       19.62       19.25      0.57 o 
  -6   3   5       52.89       46.63      0.99 o 
  -5   3   5        3.48        2.23      0.33 o 
  -4   3   5        0.52        0.39      0.28 o 
  -3   3   5        0.57        1.02      0.26 o 
  -2   3   5      204.99      231.99      4.95 o 
  -1   3   5      641.26      680.31     12.41 o 
   0   3   5        9.26       13.61      0.56 o 
   1   3   5       70.51       60.91      1.27 o 
   2   3   5        0.52        0.95      0.19 o 
   3   3   5      266.37      274.76      4.02 o 
   4   3   5       17.96       19.68      0.56 o 
   5   3   5      439.75      417.68      6.07 o 
   6   3   5        3.05        3.28      0.35 o 
   7   3   5        2.48        2.03      0.69 o 
   8   3   5        1.33        0.86      0.46 o 
   9   3   5       11.88       11.51      0.83 o 
 -10   4   5        1.22        1.35      0.75 o 
  -9   4   5        1.48        1.11      0.55 o 
  -8   4   5       22.17       21.62      1.54 o 
  -7   4   5       13.54       16.14      0.64 o 
  -6   4   5       55.18       50.11      1.08 o 
  -5   4   5        1.23        0.71      0.30 o 
  -4   4   5       13.44       12.56      0.52 o 
  -3   4   5      136.53      134.28      2.13 o 
  -2   4   5        1.03        0.90      0.37 o 
  -1   4   5      400.47      387.19      6.31 o 
   0   4   5       43.13       45.47      1.09 o 
   1   4   5        1.05        0.54      0.30 o 
   2   4   5        1.40        0.82      0.64 o 
   3   4   5       12.31        9.91      0.49 o 
   4   4   5       57.31       50.38      1.15 o 
   5   4   5       10.93       13.11      0.62 o 
   6   4   5       53.42       49.37      1.37 o 
   7   4   5       30.83       32.69      1.12 o 
   8   4   5        7.29        9.55      0.94 o 
  -9   5   5       54.53       62.16      3.33 o 
  -8   5   5        0.71        0.68      0.52 o 
  -7   5   5       22.18       21.09      0.90 o 
  -6   5   5        6.03        6.06      0.54 o 
  -5   5   5       10.57        9.83      0.61 o 
  -4   5   5        3.27        2.55      0.45 o 
  -3   5   5      423.31      416.91      6.86 o 
  -2   5   5       92.27       99.56      1.98 o 
  -1   5   5       20.91       19.62      0.79 o 
   0   5   5        0.91        1.25      0.46 o 
   1   5   5        4.17        4.39      0.45 o 
   2   5   5        0.57        0.17      0.33 o 
   3   5   5       18.89       14.76      0.72 o 
   4   5   5       20.42       15.44      0.72 o 
   5   5   5        9.65       11.28      0.66 o 
   6   5   5        0.55        0.11      0.45 o 
   7   5   5        1.72        1.65      0.59 o 
  -7   6   5       13.35       16.86      1.01 o 
  -6   6   5        2.00        2.08      0.44 o 
  -5   6   5        0.21        0.25      0.41 o 
  -4   6   5        0.52        0.62      0.41 o 
  -3   6   5       53.48       53.35      1.33 o 
  -2   6   5       12.12       10.18      0.63 o 
  -1   6   5      108.61      107.03      2.13 o 
   0   6   5        4.11        4.21      0.49 o 
   1   6   5        5.47        5.73      0.53 o 
   2   6   5        0.27        0.48      0.39 o 
   3   6   5       21.96       21.19      0.83 o 
   4   6   5        0.70        1.38      0.42 o 
   5   6   5        1.13        1.40      0.44 o 
   6   6   5        5.31        4.50      0.62 o 
  -5   7   5        3.92        3.67      0.54 o 
  -4   7   5        2.34        2.36      0.48 o 
  -3   7   5        2.13        2.00      0.47 o 
  -2   7   5       16.23       16.77      1.35 o 
  -1   7   5      207.44      211.83      7.78 o 
   0   7   5        0.00        0.00      0.40 o 
   1   7   5       22.83       22.79      0.88 o 
   2   7   5       10.01       11.10      0.71 o 
   3   7   5       13.08       14.52      0.87 o 
 -11   0   6        8.24       10.89      1.04 o 
 -10   0   6        1.41        2.04      0.69 o 
  -9   0   6       17.38       16.85      1.15 o 
  -8   0   6      154.01      146.57      3.83 o 
  -7   0   6      239.67      232.10      7.33 o 
  -6   0   6     1907.42     1814.52     32.49 o 
  -5   0   6        0.24        0.18      0.34 o 
  -4   0   6       37.82       35.44      0.95 o 
  -3   0   6       82.81      102.22      2.08 o 
  -2   0   6      262.86      296.04      5.48 o 
  -1   0   6       30.83       29.08      1.78 o 
   0   0   6     1421.02     1538.32     37.44 o 
   1   0   6      232.44      238.25      5.56 o 
   2   0   6       21.08       17.06      0.75 o 
   3   0   6       47.26       48.33      1.48 o 
   4   0   6       47.67       53.34      1.63 o 
   5   0   6      565.85      556.82     12.89 o 
   6   0   6        1.40        0.67      0.44 o 
   7   0   6        3.94        3.29      0.89 o 
   8   0   6       26.16       29.24      1.96 o 
   9   0   6      109.92      119.97      4.98 o 
 -11   1   6        0.76        0.56      0.46 o 
 -10   1   6       12.38       12.82      0.82 o 
  -9   1   6        6.41        5.59      0.54 o 
  -8   1   6      163.63      152.32      2.82 o 
  -7   1   6       10.87       11.71      0.55 o 
  -6   1   6        0.76        0.80      0.26 o 
  -5   1   6       49.95       38.44      0.74 o 
  -4   1   6      146.23      138.72      1.95 o 
  -3   1   6        7.47        4.26      0.30 o 
  -2   1   6       30.22       41.83      0.70 o 
  -1   1   6       46.68       49.59      0.91 o 
   0   1   6      271.76      279.70      4.00 o 
   1   1   6        0.19        0.37      0.20 o 
   2   1   6       33.36       28.10      1.21 o 
   3   1   6      117.01      112.37      2.03 o 
   4   1   6        3.11        3.08      0.33 o 
   5   1   6        5.98        7.08      0.38 o 
   6   1   6        0.22        0.64      0.27 o 
   7   1   6       18.41       18.86      1.06 o 
   8   1   6        0.70        0.61      0.43 o 
   9   1   6       15.66       16.34      0.96 o 
 -11   2   6        0.36        0.00      0.43 o 
 -10   2   6        0.49        1.29      0.46 o 
  -9   2   6        1.59        2.22      0.46 o 
  -8   2   6       52.08       49.42      1.36 o 
  -7   2   6       84.47       74.83      1.25 o 
  -6   2   6       36.26       32.79      0.71 o 
  -5   2   6       19.11       19.42      0.53 o 
  -4   2   6       88.49       79.02      1.21 o 
  -3   2   6       70.44       80.35      1.21 o 
  -2   2   6       39.28       36.60      0.76 o 
  -1   2   6       12.70       13.08      0.44 o 
   0   2   6        0.47        1.02      0.22 o 
   1   2   6       88.54       79.15      1.32 o 
   2   2   6      121.44      112.90      2.32 o 
   3   2   6       95.80       97.45      1.75 o 
   4   2   6       97.75       99.91      1.81 o 
   5   2   6       13.50       12.88      0.78 o 
   6   2   6        0.90        0.46      0.29 o 
   7   2   6        3.92        4.93      0.56 o 
   8   2   6        0.61        0.47      0.52 o 
   9   2   6        0.08        0.00      0.50 o 
 -10   3   6        0.05        0.39      0.44 o 
  -9   3   6        4.07        4.57      0.55 o 
  -8   3   6       36.67       30.91      0.99 o 
  -7   3   6       21.37       17.03      0.79 o 
  -6   3   6        1.73        1.20      0.31 o 
  -5   3   6       35.49       27.92      0.74 o 
  -4   3   6        9.70       10.64      0.48 o 
  -3   3   6       73.55       78.54      1.38 o 
  -2   3   6        8.26        8.43      0.38 o 
  -1   3   6        0.02        0.57      0.32 o 
   0   3   6      162.11      158.32      2.78 o 
   1   3   6       29.84       29.92      0.83 o 
   2   3   6       51.52       50.04      0.97 o 
   3   3   6      125.50      117.85      2.16 o 
   4   3   6       25.16       24.24      0.65 o 
   5   3   6       12.30       13.55      0.53 o 
   6   3   6        3.33        3.02      0.36 o 
   7   3   6        0.36        0.54      0.34 o 
   8   3   6        2.20        1.88      0.63 o 
  -9   4   6        0.67        0.08      0.55 o 
  -8   4   6        2.28        1.68      0.48 o 
  -7   4   6       27.17       23.18      0.76 o 
  -6   4   6      195.19      186.84      3.21 o 
  -5   4   6        3.37        4.08      0.39 o 
  -4   4   6        9.14        9.61      0.59 o 
  -3   4   6        1.46        1.32      0.37 o 
  -2   4   6       64.83       61.61      2.19 o 
  -1   4   6      376.00      389.71      6.40 o 
   0   4   6      305.97      295.86      4.94 o 
   1   4   6        9.11        8.51      0.53 o 
   2   4   6       18.97       16.93      0.72 o 
   3   4   6        8.35        8.49      0.67 o 
   4   4   6       36.10       29.21      0.91 o 
   5   4   6      166.45      159.85      3.40 o 
   6   4   6       84.61       77.92      1.98 o 
   7   4   6        0.21        0.23      0.53 o 
   8   4   6        0.02        0.18      0.80 o 
  -8   5   6        6.04        5.98      0.73 o 
  -7   5   6       13.06       14.98      1.53 o 
  -6   5   6        1.68        1.33      0.45 o 
  -5   5   6       11.14       10.75      0.67 o 
  -4   5   6       21.53       19.56      0.92 o 
  -3   5   6        3.00        3.22      0.46 o 
  -2   5   6       70.68       68.90      1.92 o 
  -1   5   6        1.97        1.52      0.44 o 
   0   5   6       12.17       12.90      0.79 o 
   1   5   6       10.21       10.84      0.63 o 
   2   5   6        0.08        0.02      0.34 o 
   3   5   6        1.77        1.09      0.39 o 
   4   5   6        5.75        3.92      0.49 o 
   5   5   6       58.45       53.54      1.34 o 
   6   5   6        5.89        7.88      0.62 o 
  -7   6   6        0.72        1.90      0.49 o 
  -6   6   6        6.29        8.61      0.66 o 
  -5   6   6        0.37        0.56      0.42 o 
  -4   6   6        2.87        3.78      0.50 o 
  -3   6   6       33.44       32.84      1.04 o 
  -2   6   6       82.83       81.32      1.79 o 
  -1   6   6        3.89        3.27      0.74 o 
   0   6   6        0.23        0.00      0.38 o 
   1   6   6       14.84       17.77      0.79 o 
   2   6   6        0.07        0.00      0.35 o 
   3   6   6        0.52        0.03      0.37 o 
   4   6   6        8.97        9.79      0.68 o 
   5   6   6        1.23        2.37      0.49 o 
  -4   7   6        0.30        0.00      0.42 o 
  -3   7   6        2.30        1.42      0.50 o 
  -2   7   6       29.00       25.80      1.50 o 
  -1   7   6        0.67        0.46      0.60 o 
   0   7   6       25.54       26.93      0.98 o 
   1   7   6        0.33        0.83      0.45 o 
   2   7   6        3.46        3.48      0.60 o 
 -11   1   7        1.82        2.28      0.53 o 
 -10   1   7       16.53       20.64      1.05 o 
  -9   1   7        0.36        0.20      0.40 o 
  -8   1   7       13.81       13.45      0.70 o 
  -7   1   7       96.83       96.71      1.53 o 
  -6   1   7      140.55      135.32      1.98 o 
  -5   1   7      143.73      134.26      1.95 o 
  -4   1   7      162.68      156.88      2.20 o 
  -3   1   7       15.13       13.35      0.41 o 
  -2   1   7        3.64        4.09      0.27 o 
  -1   1   7      118.61      131.50      1.84 o 
   0   1   7       20.44       17.25      0.43 o 
   1   1   7      100.60      101.23      1.61 o 
   2   1   7       19.98       17.83      0.60 o 
   3   1   7       42.15       38.82      0.94 o 
   4   1   7        7.82        8.66      0.68 o 
   5   1   7       34.92       35.04      0.93 o 
   6   1   7       27.12       28.42      0.84 o 
   7   1   7       15.88       14.94      2.44 o 
   8   1   7        1.29        1.25      0.59 o 
 -10   2   7        0.91        1.69      0.48 o 
  -9   2   7        3.88        4.36      0.52 o 
  -8   2   7        0.09        0.00      0.37 o 
  -7   2   7        0.01        0.00      0.27 o 
  -6   2   7        0.79        1.52      0.27 o 
  -5   2   7        0.02        0.15      0.24 o 
  -4   2   7       15.75       21.27      0.52 o 
  -3   2   7       50.48       46.29      0.94 o 
  -2   2   7        5.03        8.55      0.46 o 
  -1   2   7        9.58       10.72      0.44 o 
   0   2   7       81.82       69.52      1.24 o 
   1   2   7       12.33       14.15      0.59 o 
   2   2   7       81.38       73.89      1.43 o 
   3   2   7        4.13        3.79      0.37 o 
   4   2   7        1.06        0.39      0.30 o 
   5   2   7        2.08        0.77      0.67 o 
   6   2   7       30.25       31.29      0.80 o 
   7   2   7       23.71       24.38      1.16 o 
   8   2   7        2.13        2.09      0.53 o 
 -10   3   7        1.58        2.92      0.54 o 
  -9   3   7        0.03        0.65      0.44 o 
  -8   3   7        1.14        0.39      0.36 o 
  -7   3   7        2.59        1.56      0.35 o 
  -6   3   7       49.94       47.79      1.05 o 
  -5   3   7        1.27        1.83      0.33 o 
  -4   3   7        4.68        2.94      0.34 o 
  -3   3   7        2.33        2.47      0.35 o 
  -2   3   7      128.24      127.68      2.77 o 
  -1   3   7        2.08        2.55      0.38 o 
   0   3   7      677.58      677.31     10.77 o 
   1   3   7       42.35       38.41      0.99 o 
   2   3   7       25.47       22.31      0.82 o 
   3   3   7        0.08        0.31      0.32 o 
   4   3   7      105.97      101.57      2.32 o 
   5   3   7       20.72       18.59      0.85 o 
   6   3   7       52.18       53.65      1.53 o 
   7   3   7       25.75       25.83      2.44 o 
   8   3   7        7.06        7.64      1.42 o 
  -9   4   7        1.75        3.66      1.17 o 
  -8   4   7       35.92       37.77      1.17 o 
  -7   4   7       21.92       15.68      0.76 o 
  -6   4   7       10.99        9.60      0.64 o 
  -5   4   7       68.18       67.65      1.54 o 
  -4   4   7        2.21        3.71      0.47 o 
  -3   4   7        5.97        5.79      0.49 o 
  -2   4   7       66.19       65.02      1.46 o 
  -1   4   7      154.76      159.41      3.94 o 
   0   4   7        4.97        6.04      0.48 o 
   1   4   7       55.33       58.21      1.34 o 
   2   4   7        8.29        7.98      0.54 o 
   3   4   7        0.22        0.75      0.49 o 
   4   4   7       29.05       28.26      0.93 o 
   5   4   7       18.85       17.18      0.92 o 
   6   4   7      138.83      140.28      3.14 o 
   7   4   7        0.00        0.53      0.63 o 
  -8   5   7        0.28        0.11      0.59 o 
  -7   5   7        7.18        6.98      0.63 o 
  -6   5   7        0.47        0.00      0.46 o 
  -5   5   7       46.84       45.75      1.26 o 
  -4   5   7        4.35        4.16      0.52 o 
  -3   5   7       28.05       28.84      0.96 o 
  -2   5   7        2.63        3.45      0.48 o 
  -1   5   7       17.55       16.27      0.74 o 
   0   5   7        4.85        4.41      0.49 o 
   1   5   7       17.31       16.05      0.76 o 
   2   5   7       33.55       33.60      1.40 o 
   3   5   7        2.40        1.95      0.45 o 
   4   5   7        0.06        0.09      0.41 o 
   5   5   7        0.60        0.21      0.40 o 
   6   5   7       40.71       40.88      1.23 o 
  -6   6   7        0.44        0.99      0.48 o 
  -5   6   7       20.40       21.10      0.90 o 
  -4   6   7        0.84        0.78      0.46 o 
  -3   6   7        1.54        2.17      0.49 o 
  -2   6   7       21.44       17.39      0.81 o 
  -1   6   7       11.49       11.31      1.05 o 
   0   6   7       24.18       26.52      0.96 o 
   1   6   7        0.68        1.68      0.45 o 
   2   6   7        9.58       10.49      0.70 o 
   3   6   7        0.21        0.28      0.44 o 
   4   6   7        2.91        3.71      0.54 o 
  -3   7   7        0.48        0.38      0.54 o 
  -2   7   7       67.37       64.11      1.87 o 
  -1   7   7        2.40        2.84      0.53 o 
   0   7   7      136.80      140.25      3.21 o 
 -10   0   8        2.88        1.32      0.66 o 
  -9   0   8        0.56        0.46      0.59 o 
  -8   0   8        3.11        2.71      0.63 o 
  -7   0   8      264.33      265.55      5.16 o 
  -6   0   8       11.10       11.49      0.64 o 
  -5   0   8      378.13      357.22      6.71 o 
  -4   0   8      112.84       93.71      2.03 o 
  -3   0   8        1.55        2.36      0.40 o 
  -2   0   8        3.40        4.46      0.46 o 
  -1   0   8       34.31       39.38      1.03 o 
   0   0   8       53.53       60.34      1.68 o 
   1   0   8        0.48        0.52      0.30 o 
   2   0   8       19.38       20.45      0.97 o 
   3   0   8       11.38       10.31      1.20 o 
   4   0   8       37.54       35.44      1.35 o 
   5   0   8        0.81        0.17      0.47 o 
   6   0   8       64.47       68.96      3.20 o 
   7   0   8        1.98        1.87      0.89 o 
   8   0   8        0.18        0.00      0.80 o 
 -10   1   8        3.06        4.98      0.99 o 
  -9   1   8        0.00        0.32      0.45 o 
  -8   1   8       39.10       42.07      1.42 o 
  -7   1   8        1.92        1.48      0.31 o 
  -6   1   8       85.15       78.86      1.31 o 
  -5   1   8      536.60      537.25      7.74 o 
  -4   1   8       25.21       21.23      0.56 o 
  -3   1   8        4.16        5.86      0.36 o 
  -2   1   8        5.21        8.50      0.35 o 
  -1   1   8        7.33        9.01      0.47 o 
   0   1   8        4.03        3.61      0.27 o 
   1   1   8      114.94      118.75      1.87 o 
   2   1   8      158.94      160.16      2.52 o 
   3   1   8       95.57       88.37      1.75 o 
   4   1   8        3.84        4.25      0.43 o 
   5   1   8        3.32        3.83      0.43 o 
   6   1   8       70.06       68.74      1.51 o 
   7   1   8        3.94        3.02      0.98 o 
   8   1   8        1.21        1.30      0.62 o 
 -10   2   8        7.77        5.93      0.62 o 
  -9   2   8       34.58       39.83      1.16 o 
  -8   2   8        1.73        3.67      0.50 o 
  -7   2   8        1.02        1.02      0.30 o 
  -6   2   8        1.67        1.50      0.36 o 
  -5   2   8      100.81       95.40      1.67 o 
  -4   2   8       85.88       66.78      1.26 o 
  -3   2   8      317.33      308.12      4.56 o 
  -2   2   8        3.92        4.62      0.36 o 
  -1   2   8       21.15       19.04      0.57 o 
   0   2   8        9.55        8.78      0.44 o 
   1   2   8      498.59      491.96      7.09 o 
   2   2   8       20.73       20.99      0.62 o 
   3   2   8      195.83      189.74      3.28 o 
   4   2   8        0.00        0.02      0.31 o 
   5   2   8        6.54        7.89      0.53 o 
   6   2   8        6.85        6.50      0.54 o 
   7   2   8       12.65       14.22      1.09 o 
  -9   3   8        6.56        6.99      0.75 o 
  -8   3   8        0.17        0.13      0.78 o 
  -7   3   8        0.55        0.92      0.36 o 
  -6   3   8       96.06       82.59      1.56 o 
  -5   3   8       96.38       91.52      1.66 o 
  -4   3   8        0.29        0.30      0.29 o 
  -3   3   8       46.84       49.05      1.18 o 
  -2   3   8       27.72       28.76      0.88 o 
  -1   3   8       70.85       71.39      1.50 o 
   0   3   8       39.75       37.32      1.12 o 
   1   3   8      203.42      196.74      4.40 o 
   2   3   8        7.99        8.38      0.55 o 
   3   3   8       12.62       12.06      1.01 o 
   4   3   8        9.89        9.81      0.86 o 
   5   3   8        0.44        0.37      0.46 o 
   6   3   8        3.13        2.68      0.77 o 
   7   3   8        7.29        7.73      1.33 o 
  -9   4   8        0.04        0.47      0.72 o 
  -8   4   8        0.17        0.00      0.55 o 
  -7   4   8       15.23       10.72      0.70 o 
  -6   4   8        0.16        0.00      0.40 o 
  -5   4   8       41.00       35.00      1.07 o 
  -4   4   8        8.01        7.91      0.60 o 
  -3   4   8        5.60        5.47      0.52 o 
  -2   4   8       10.81       11.36      0.66 o 
  -1   4   8       43.68       42.60      1.13 o 
   0   4   8       20.78       20.78      0.91 o 
   1   4   8       31.49       31.48      1.22 o 
   2   4   8        0.03        0.05      0.33 o 
   3   4   8        2.41        3.14      0.45 o 
   4   4   8        5.21        4.33      0.76 o 
   5   4   8       27.77       23.43      0.91 o 
   6   4   8        1.05        1.18      0.55 o 
  -7   5   8        1.05        1.61      0.50 o 
  -6   5   8        0.02        0.00      0.41 o 
  -5   5   8       16.09       13.95      0.78 o 
  -4   5   8       10.83       10.94      0.70 o 
  -3   5   8        8.14        8.15      0.64 o 
  -2   5   8        2.68        3.03      0.48 o 
  -1   5   8        6.73        6.98      0.58 o 
   0   5   8       54.63       51.84      1.33 o 
   1   5   8        9.45        9.43      0.65 o 
   2   5   8        0.02        0.40      0.41 o 
   3   5   8        7.74        5.95      0.57 o 
   4   5   8        1.64        1.59      0.47 o 
   5   5   8        0.73        0.01      0.45 o 
  -5   6   8       22.30       23.29      1.39 o 
  -4   6   8       31.19       35.16      1.16 o 
  -3   6   8       11.81       11.79      1.29 o 
  -2   6   8       19.01       19.57      0.89 o 
  -1   6   8        2.55        3.59      0.54 o 
   0   6   8       15.61       16.35      0.84 o 
   1   6   8        2.15        1.73      0.46 o 
   2   6   8       32.63       39.28      1.20 o 
   3   6   8        0.47        0.22      0.46 o 
 -10   1   9       32.82       37.58      2.29 o 
  -9   1   9        5.42        5.26      0.58 o 
  -8   1   9       13.76       15.57      0.90 o 
  -7   1   9        3.98        4.85      0.38 o 
  -6   1   9       45.48       43.82      0.90 o 
  -5   1   9       61.74       59.07      1.05 o 
  -4   1   9      132.75      135.35      2.21 o 
  -3   1   9       40.15       34.82      0.82 o 
  -2   1   9        4.26        4.10      0.36 o 
  -1   1   9        2.71        2.84      0.32 o 
   0   1   9       34.47       35.51      0.81 o 
   1   1   9       50.58       46.31      0.98 o 
   2   1   9       43.90       43.82      0.96 o 
   3   1   9       68.73       69.38      1.32 o 
   4   1   9       13.15       13.66      0.72 o 
   5   1   9        0.25        0.12      0.35 o 
   6   1   9        1.41        1.18      0.41 o 
   7   1   9       33.34       37.97      2.62 o 
 -10   2   9       12.64       18.23      1.13 o 
  -9   2   9       42.47       54.45      2.05 o 
  -8   2   9        0.20        0.00      0.44 o 
  -7   2   9       11.97       11.80      0.77 o 
  -6   2   9       12.94       13.07      0.60 o 
  -5   2   9        0.00        0.00      0.29 o 
  -4   2   9       69.92       66.94      1.29 o 
  -3   2   9       22.72       27.79      0.77 o 
  -2   2   9       97.83      101.18      1.74 o 
  -1   2   9       18.07       16.81      0.58 o 
   0   2   9        0.09        0.29      0.25 o 
   1   2   9      131.75      132.69      2.18 o 
   2   2   9        0.86        0.64      0.28 o 
   3   2   9       30.10       28.89      0.78 o 
   4   2   9        1.54        1.01      0.32 o 
   5   2   9        0.16        0.00      0.41 o 
   6   2   9       18.59       18.63      0.82 o 
   7   2   9        0.12        0.00      0.89 o 
  -9   3   9        2.62        3.14      0.66 o 
  -8   3   9        0.40        0.00      0.56 o 
  -7   3   9        2.35        1.30      0.40 o 
  -6   3   9        0.27        0.16      0.36 o 
  -5   3   9       33.15       27.83      0.93 o 
  -4   3   9        3.88        3.05      0.49 o 
  -3   3   9       74.57       76.98      1.68 o 
  -2   3   9       24.18       21.46      0.79 o 
  -1   3   9        4.15        4.72      0.48 o 
   0   3   9       32.40       30.62      0.92 o 
   1   3   9       26.30       26.13      1.48 o 
   2   3   9      105.95      106.24      2.11 o 
   3   3   9        0.13        0.16      0.38 o 
   4   3   9       10.75       12.81      1.18 o 
   5   3   9        0.62        0.00      0.40 o 
   6   3   9        3.15        2.57      0.61 o 
  -8   4   9        8.58        8.94      0.89 o 
  -7   4   9        1.15        0.54      0.46 o 
  -6   4   9        2.36        2.57      0.52 o 
  -5   4   9        0.05        0.00      0.40 o 
  -4   4   9        1.21        1.60      0.46 o 
  -3   4   9        6.77        5.96      0.55 o 
  -2   4   9       14.34       15.70      0.76 o 
  -1   4   9        0.00        0.00      0.35 o 
   0   4   9       34.04       33.50      1.27 o 
   1   4   9       42.39       39.52      1.13 o 
   2   4   9        1.37        0.98      0.40 o 
   3   4   9        3.43        3.93      0.51 o 
   4   4   9        1.17        1.14      0.45 o 
   5   4   9       17.77       16.17      0.85 o 
  -6   5   9       12.32        9.76      0.73 o 
  -5   5   9        0.09        0.00      0.43 o 
  -4   5   9      116.37      125.18      2.53 o 
  -3   5   9        0.68        0.75      0.44 o 
  -2   5   9       16.43       15.57      0.82 o 
  -1   5   9        4.66        4.76      0.55 o 
   0   5   9        6.24        4.94      0.58 o 
   1   5   9       75.94       78.99      2.05 o 
   2   5   9        8.61        9.64      0.68 o 
   3   5   9       46.06       48.04      2.33 o 
   4   5   9        2.87        5.06      0.60 o 
  -4   6   9        0.17        0.00      0.47 o 
  -3   6   9       15.65       16.45      0.97 o 
  -2   6   9       25.44       28.53      1.06 o 
  -1   6   9        4.92        4.82      0.59 o 
   0   6   9        1.70        0.82      0.48 o 
   1   6   9       29.79       32.42      1.12 o 
  -9   0  10       12.81       14.33      1.10 o 
  -8   0  10       21.37       19.28      1.87 o 
  -7   0  10       75.99       86.47      2.08 o 
  -6   0  10        5.46        5.62      0.56 o 
  -5   0  10       36.27       34.02      1.08 o 
  -4   0  10       24.82       28.86      1.22 o 
  -3   0  10        4.26        3.25      0.46 o 
  -2   0  10       41.11       35.16      1.38 o 
  -1   0  10        1.88        0.91      0.93 o 
   0   0  10        5.00        3.88      0.59 o 
   1   0  10       18.67       18.85      1.04 o 
   2   0  10        4.82        4.83      0.98 o 
   3   0  10       68.91       70.79      2.26 o 
   4   0  10      222.74      232.97      6.75 o 
   5   0  10        3.15        3.02      1.07 o 
   6   0  10        5.92        5.59      0.75 o 
  -9   1  10       13.11       15.16      0.96 o 
  -8   1  10        4.31        3.79      0.52 o 
  -7   1  10       30.56       34.36      0.92 o 
  -6   1  10        5.87        7.06      0.48 o 
  -5   1  10        2.73        2.89      0.38 o 
  -4   1  10       26.71       27.35      0.76 o 
  -3   1  10      127.96      113.32      1.92 o 
  -2   1  10       55.27       48.59      1.33 o 
  -1   1  10        2.28        1.94      0.32 o 
   0   1  10        8.67        7.17      0.43 o 
   1   1  10        7.15        8.22      0.48 o 
   2   1  10      126.99      128.27      2.16 o 
   3   1  10       28.58       29.24      0.81 o 
   4   1  10      111.10      112.07      2.50 o 
   5   1  10        0.06        0.00      0.36 o 
   6   1  10        4.05        4.27      0.54 o 
  -9   2  10       11.04       16.05      1.04 o 
  -8   2  10        1.45        2.06      0.88 o 
  -7   2  10        6.61        6.12      0.51 o 
  -6   2  10       16.93       16.28      0.66 o 
  -5   2  10       22.10       18.51      0.68 o 
  -4   2  10      485.98      473.78      6.93 o 
  -3   2  10        4.67        6.52      0.46 o 
  -2   2  10       66.06       63.89      1.26 o 
  -1   2  10        4.69        4.90      0.41 o 
   0   2  10       41.50       38.74      1.03 o 
   1   2  10        0.37        0.03      0.35 o 
   2   2  10      279.70      270.35      5.28 o 
   3   2  10       59.63       57.39      1.36 o 
   4   2  10        0.17        0.26      0.39 o 
   5   2  10        3.92        3.79      0.51 o 
   6   2  10        2.08        2.40      0.61 o 
  -8   3  10       26.95       31.84      1.35 o 
  -7   3  10        0.02        0.00      0.44 o 
  -6   3  10        1.46        0.41      0.45 o 
  -5   3  10       16.78       16.71      0.81 o 
  -4   3  10        1.76        3.35      0.50 o 
  -3   3  10        8.62        6.45      0.57 o 
  -2   3  10      143.11      145.76      2.74 o 
  -1   3  10        1.73        1.26      0.50 o 
   0   3  10       14.34       13.77      0.70 o 
   1   3  10        0.54        0.68      0.38 o 
   2   3  10        2.97        1.93      0.72 o 
   3   3  10        0.33        0.19      0.45 o 
   4   3  10       20.59       20.18      0.87 o 
   5   3  10       12.80       12.86      1.04 o 
  -7   4  10        7.27        7.61      0.70 o 
  -6   4  10        3.97        6.22      0.65 o 
  -5   4  10       14.68       12.96      0.78 o 
  -4   4  10        0.36        0.15      0.51 o 
  -3   4  10        2.27        3.17      0.56 o 
  -2   4  10       75.81       77.92      1.78 o 
  -1   4  10       26.77       26.31      0.96 o 
   0   4  10        2.39        1.63      0.60 o 
   1   4  10        1.30        0.73      0.41 o 
   2   4  10        0.37        0.71      0.41 o 
   3   4  10        9.95       11.33      0.74 o 
   4   4  10       29.56       28.55      1.04 o 
  -5   5  10        0.60        1.08      0.53 o 
  -4   5  10        0.00        0.00      0.46 o 
  -3   5  10        0.75        1.30      0.49 o 
  -2   5  10        4.87        4.18      0.55 o 
  -1   5  10        5.79        5.30      0.59 o 
   0   5  10        7.15        8.66      0.87 o 
   1   5  10        0.66        0.00      0.43 o 
   2   5  10        0.51        0.20      0.49 o 
  -8   1  11       12.06       15.56      1.17 o 
  -7   1  11        9.81       11.26      0.60 o 
  -6   1  11       15.10       18.43      0.80 o 
  -5   1  11        4.52        4.68      0.45 o 
  -4   1  11       24.96       23.10      0.74 o 
  -3   1  11       20.05       19.83      0.69 o 
  -2   1  11       18.11       15.42      0.63 o 
  -1   1  11        0.05        0.00      0.29 o 
   0   1  11        4.48        4.25      0.41 o 
   1   1  11       17.74       19.90      0.81 o 
   2   1  11       32.91       34.54      0.90 o 
   3   1  11       56.96       61.57      1.29 o 
   4   1  11       44.28       47.16      1.11 o 
   5   1  11       20.18       21.95      1.14 o 
  -8   2  11       24.51       31.11      1.10 o 
  -7   2  11        8.87        9.25      0.60 o 
  -6   2  11        2.57        2.21      0.42 o 
  -5   2  11       14.75       15.37      0.66 o 
  -4   2  11        0.16        0.00      0.34 o 
  -3   2  11       50.37       55.51      1.36 o 
  -2   2  11        3.00        2.19      0.43 o 
  -1   2  11        6.35        6.34      0.58 o 
   0   2  11        0.19        0.43      0.37 o 
   1   2  11        0.37        0.06      0.38 o 
   2   2  11        9.50        8.30      0.61 o 
   3   2  11        8.99        9.77      0.96 o 
   4   2  11        0.09        0.08      0.41 o 
  -7   3  11       39.14       50.18      1.40 o 
  -6   3  11        7.28        7.93      0.69 o 
  -5   3  11        0.08        0.16      0.43 o 
  -4   3  11        4.53        3.08      0.51 o 
  -3   3  11      104.95      101.35      2.11 o 
  -2   3  11       46.45       43.34      1.24 o 
  -1   3  11      170.59      175.45      3.24 o 
   0   3  11        0.24        0.00      0.36 o 
   1   3  11        3.25        3.44      0.48 o 
   2   3  11        1.82        1.10      0.44 o 
   3   3  11       20.29       20.51      0.87 o 
   4   3  11        1.27        0.80      0.56 o 
  -6   4  11        1.42        1.35      0.51 o 
  -5   4  11        0.00        0.00      0.48 o 
  -4   4  11        0.24        0.00      0.42 o 
  -3   4  11        7.35        9.17      0.68 o 
  -2   4  11       23.60       26.65      1.01 o 
  -1   4  11        2.25        1.85      0.49 o 
   0   4  11       25.94       25.07      0.96 o 
   1   4  11        5.56        6.67      0.62 o 
   2   4  11        8.20        8.87      0.70 o 
  -3   5  11       13.17       16.46      0.90 o 
  -2   5  11       18.47       19.12      0.94 o 
  -1   5  11        2.02        2.23      0.54 o 
  -7   0  12       10.14       10.35      0.97 o 
  -6   0  12      107.56      123.31      4.49 o 
  -5   0  12       17.17       17.45      1.42 o 
  -4   0  12        0.27        0.14      0.56 o 
  -3   0  12       16.75       14.72      1.06 o 
  -2   0  12       57.05       51.75      1.88 o 
  -1   0  12      166.65      158.99      4.24 o 
   0   0  12       10.21        9.01      0.91 o 
   1   0  12        3.45        3.60      0.71 o 
   2   0  12        5.91        7.98      0.91 o 
   3   0  12      184.88      201.46      7.46 o 
   4   0  12        2.07        3.03      0.69 o 
  -7   1  12        9.70       10.80      0.82 o 
  -6   1  12       24.00       23.87      1.09 o 
  -5   1  12        4.20        4.55      0.62 o 
  -4   1  12        4.33        3.64      0.48 o 
  -3   1  12       49.64       43.29      1.18 o 
  -2   1  12        1.59        0.62      0.40 o 
  -1   1  12        0.39        0.00      0.35 o 
   0   1  12        0.02        0.00      0.35 o 
   1   1  12       18.46       17.72      0.80 o 
   2   1  12        2.36        3.60      0.50 o 
   3   1  12       30.84       30.69      1.21 o 
  -7   2  12        0.41        0.42      0.50 o 
  -6   2  12        0.69        0.31      0.46 o 
  -5   2  12        1.40        2.63      0.55 o 
  -4   2  12        7.57        7.25      0.62 o 
  -3   2  12       48.30       41.52      1.18 o 
  -2   2  12       52.59       52.45      1.35 o 
  -1   2  12        0.48        0.30      0.39 o 
   0   2  12        1.24        1.46      0.44 o 
   1   2  12        1.73        1.78      0.53 o 
   2   2  12        1.31        1.05      0.45 o 
   3   2  12        0.99        0.77      0.44 o 
  -6   3  12       23.75       27.19      1.06 o 
  -5   3  12       11.61       14.65      0.82 o 
  -4   3  12        1.31        0.53      0.48 o 
  -3   3  12       69.36       68.06      1.64 o 
  -2   3  12        1.04        0.83      0.45 o 
  -1   3  12        5.94        3.61      0.54 o 
   0   3  12        3.32        3.54      0.53 o 
   1   3  12        0.00        0.00      0.40 o 
   2   3  12        0.95        0.00      0.45 o 
  -3   4  12        9.47        9.70      0.75 o 
  -2   4  12       10.22       12.05      0.78 o 
  -1   4  12       92.82       87.99      1.99 o 
  -6   1  13        4.41        5.85      0.68 o 
  -5   1  13       11.05       13.61      0.81 o 
  -4   1  13        1.36        2.20      0.46 o 
  -3   1  13       10.47       10.14      0.67 o 
  -2   1  13        4.23        3.54      0.49 o 
  -1   1  13       18.46       16.22      0.99 o 
   0   1  13        7.92        9.19      0.78 o 
   1   1  13        8.80        8.66      0.77 o 
  -5   2  13        5.74        6.45      0.77 o 
  -4   2  13        9.69       12.01      0.89 o 
  -3   2  13        1.03        1.17      0.56 o 
  -2   2  13        0.03        0.18      0.49 o 
  -1   2  13        0.31        0.00      0.48 o 
   0   2  13       17.54       18.01      1.08 o 
   1   2  13        6.68        8.27      1.09 o 
                                                 
